# Supplementary material for: Illicit Substance Use and Harm in Young Adulthood: the Role of Substance Use in Close Relationships and Individual Social Skills
Source: Int J Ment Health Addict. 2023 Oct 27;23(2):1503–17. doi: 10.1007/s11469-023-01181-0 (PMC12041169; doi:10.1007/s11469-023-01181-0)
Supplement: Supplementary file 1 — Supplementary file1 (XLSX 35 KB) [file 11469_2023_1181_MOESM1_ESM.xlsx]

## Sheet: Sheet1
Table S1. Correlation matrix between key study variables
		1	2	3	4	5	6	7	8	9	10	11	12	13	14	15	16	17	18	19	20	21	22	23	24	25	26	27
1	Number of illicits (w13)	1	0.143241	0.191238	0.256165	0.207769	0.141856	0.199007	0.209304	0.115074	0.151345	0.136705	0.134799	0.101603	0.0885222	0.15543	0.0166348	0.0244408	-0.011816	0.0423538	0.047577	0.0253201	-0.122431	-0.101055	-0.0648986	-0.00296878	0.00845203	0.0149089
2	Number of illicits (w14)	-0.343963	1	0.440678	0.17406	0.445881	0.280223	0.183103	0.171194	0.183657	0.291454	0.29818	0.266259	0.290648	0.288011	0.135302	0.019566	-0.0478767	-0.0608814	0.0311417	0.0504309	0.0614148	-0.127562	-0.148507	-0.142352	0.021941	-0.0143297	-0.0321866
3	Number of illicits (w15)	-0.140351	0.0982261	1	0.283884	0.298014	0.401448	0.155149	0.141155	0.12388	0.192198	0.187672	0.131751	0.253664	0.250682	0.150316	0.0427594	0.0612788	0.0420922	0.0455702	0.0739777	0.0945528	-0.0878122	-0.084721	-0.0718159	0.0613511	0.0392691	0.038974
4	Any harm (w13)	0.199056	0.0825632	0.28215	1	0.420696	0.286219	0.166415	0.17341	0.165446	0.172286	0.177075	0.140881	0.184545	0.178478	0.175685	-0.0169909	-0.0501008	-0.0144405	-0.0642561	-0.0706896	-0.037922	-0.140178	-0.134572	-0.139229	-0.0221068	-0.0111823	-0.0028868
5	Any harm (w12)	-0.0328693	0.240914	0.0903462	0.350624	1	0.459718	0.233912	0.231195	0.214576	0.272829	0.267946	0.317195	0.2688	0.25625	0.241505	0.0227942	-0.0194923	-0.0693284	-0.00655759	-0.0153963	-0.0187535	-0.164139	-0.169249	-0.164929	0.0159301	-0.0161884	-7.25381e-05
6	Any harm (w15)	-0.0599092	0.0448401	0.334548	0.299833	0.311877	1	0.174209	0.166797	0.18438	0.186747	0.194645	0.140094	0.284051	0.283126	0.17485	0.0222728	-0.00808112	-0.0406669	0.00541954	-0.0281248	-0.0195536	-0.155835	-0.115509	-0.164611	0.0229696	-0.00569317	-0.0572484
7	Any peer/partner use (w13)	0.202631	0.0106914	0.0331408	0.167279	0.169398	0.127474	1	0.959666	0.305597	0.366534	0.360555	0.237393	0.354725	0.352138	0.188652	-0.0429774	-0.000155202	-0.00793181	0.0277948	0.0877589	0.0963772	-0.147878	-0.0786208	-0.0683255	0.0020313	0.0216307	0.07902
8	Any peer use (w13)	0.242554	-0.00190606	0.00193643	0.182851	0.161675	0.095273	0.914837	1	0.193146	0.361614	0.354477	0.231333	0.359149	0.354766	0.194004	-0.0489522	-0.00520415	0.00625223	0.0367911	0.0907006	0.106309	-0.139263	-0.0840007	-0.0703632	0.00567613	0.0294072	0.0850504
9	Any partner use (w13)	0.0446707	0.124408	0.0504907	0.109388	0.177528	0.161971	0.237879	0.101827	1	0.216742	0.212322	0.29167	0.171956	0.14132	0.239026	0.117612	0.0815624	0.0203664	-0.00506702	-0.00822803	0.0154205	-0.0644701	0.0253024	-0.0268164	-0.0100442	0.0103668	-0.00806944
10	Any peer/partner use (w14)	-0.0474715	0.283692	0.0766886	0.140266	0.186699	0.0754861	0.218634	0.211321	0.151426	1	0.97185	0.328778	0.461224	0.461959	0.179796	0.0236499	-0.00120206	-0.0107008	0.0479966	0.111653	0.126697	-0.131263	-0.13855	-0.146466	0.040537	0.0220937	0.0533426
11	Any peer use (w14)	-0.0790374	0.31584	0.0730641	0.151861	0.189083	0.105156	0.255503	0.240935	0.175313	0.926784	1	0.249351	0.454297	0.469288	0.146964	0.0166524	-0.00502809	-0.022772	0.0492656	0.112145	0.107877	-0.141156	-0.145969	-0.16491	0.0407835	0.0291004	0.0484858
12	Any partner use (w14)	-0.0176316	0.159068	-0.0225747	0.00919008	0.197083	0.00969938	0.186606	0.1705	0.206255	0.256436	0.159593	1	0.228906	0.196329	0.367804	0.0727949	0.0224056	0.0163664	0.0435847	0.0541754	0.0993426	-0.049149	-0.0594974	-0.0722913	-0.00588934	-0.00514066	0.0101844
13	Any peer/partner use (w15)	-0.157666	0.268812	0.241902	0.182033	0.177084	0.298615	0.267914	0.24628	0.111384	0.40482	0.418875	0.165683	1	0.954102	0.365093	0.00722097	-0.0340934	-0.00131267	0.0224704	0.0381853	0.0874121	-0.141856	-0.133363	-0.12901	0.0442848	-0.00202637	0.0668756
14	Any peer use (w15)	-0.156694	0.294839	0.24075	0.202136	0.150064	0.305955	0.2791	0.250611	0.0936055	0.417928	0.458244	0.09523	0.909478	1	0.227186	0.00979127	-0.0320632	-0.00551627	0.0337395	0.0450432	0.0923381	-0.147428	-0.140044	-0.136713	0.055289	0.0132846	0.0761995
15	Any partner use (w15)	0.0702162	-0.0230014	0.0698815	0.15536	0.0622573	0.140912	0.18521	0.18008	0.13486	0.0285283	0.022305	0.268144	0.295528	0.130319	1	0.0525824	0.0572618	0.0921895	0.0177513	0.0184177	0.0830845	-0.0417413	-0.0113354	-0.0109941	0.0071896	0.00208279	0.00136589
16	Empathy (w13)	-0.0458651	-0.125762	-0.000769641	-0.112355	-0.0183225	0.0768919	-0.0752153	-0.0373204	0.121656	-0.129568	-0.110191	0.0380903	-0.08881	-0.117726	0.0202076	1	0.604926	0.524775	0.468315	0.306305	0.254555	0.33816	0.228785	0.202388	0.367043	0.280562	0.191491
17	Empathy (w14)	0.0527644	-0.160216	0.11544	-0.121048	-0.0573968	0.0102976	-0.0324668	0.00795343	0.0645509	-0.0681462	-0.102541	0.00332776	-0.153985	-0.179251	0.0476	0.550309	1	0.63773	0.290381	0.438737	0.334047	0.181807	0.35699	0.283363	0.237893	0.419756	0.282065
18	Empathy (w15)	-0.00660433	-0.115811	0.107438	-0.0649237	-0.167936	-0.0067469	-0.0303233	0.0195084	-0.0371393	0.0317572	-0.0478819	0.026325	-0.0964075	-0.131363	0.109512	0.432235	0.664003	1	0.242958	0.336825	0.443205	0.229664	0.281703	0.412485	0.147188	0.256262	0.3939
19	Assertion (w13)	0.0360281	-0.0643043	0.0224484	-0.163236	-0.0691284	-0.0436882	0.0278372	0.0510568	-0.0619971	-0.0741889	-0.0968214	0.0514173	-0.0735166	-0.0851129	0.0325581	0.459484	0.23237	0.216225	1	0.640658	0.585721	0.32922	0.201563	0.178147	0.373884	0.227933	0.23443
20	Assertion (w14)	0.015222	-0.0343252	0.0598966	-0.175777	-0.0974583	-0.150263	-0.0462511	-0.0103403	-0.0960569	-0.00835362	-0.0208342	0.0163993	-0.160653	-0.145075	-0.0807565	0.214729	0.420883	0.344895	0.612937	1	0.703602	0.176752	0.289743	0.21081	0.225959	0.39604	0.302882
21	Assertion (w15)	-0.0632238	-0.031324	0.108552	-0.137234	-0.177799	-0.155088	-0.0375739	-0.00998853	-0.0893894	0.00751978	-0.0510013	0.0298163	-0.0582443	-0.0619051	0.0379689	0.187685	0.300228	0.516352	0.493354	0.6255	1	0.160474	0.192218	0.291395	0.198099	0.272004	0.414573
22	Responsibility (w13)	-0.112015	-0.0326514	0.02874	-0.205499	-0.106753	-0.0891492	-0.0710383	-0.0647302	-0.0111526	-0.0940841	-0.129801	0.0964633	-0.131231	-0.172052	0.0692912	0.359625	0.256834	0.359402	0.364334	0.262518	0.321387	1	0.476883	0.421488	0.398595	0.188947	0.193531
23	Responsibility (w14)	-0.0735593	-0.125366	0.00858346	-0.178474	-0.218248	-0.11365	-0.0541777	-0.0660441	0.0578607	-0.147478	-0.202267	-0.014164	-0.125614	-0.153426	0.0170055	0.253193	0.400574	0.416638	0.187201	0.377729	0.325867	0.511808	1	0.572881	0.20482	0.364077	0.241607
24	Responsibility (w15)	0.00727748	-0.117291	-0.0130383	-0.263986	-0.190217	-0.162729	-0.110951	-0.111268	-0.066041	-0.0694822	-0.153668	0.0100497	-0.164472	-0.20704	0.0425791	0.233577	0.38277	0.477772	0.144174	0.214712	0.436928	0.437696	0.610319	1	0.144146	0.240077	0.382744
25	Self-control (w13)	-0.0177369	-0.0267792	0.114979	-0.0499877	-0.027793	0.0999694	0.0916811	0.0871863	0.0340112	-0.062584	-0.0465084	-0.0377865	-0.0878705	-0.0941476	0.00578608	0.388062	0.312622	0.187113	0.418665	0.237555	0.248214	0.503424	0.327706	0.212064	1	0.477967	0.401658
26	Self-control (w14)	0.00331123	-0.0844117	0.0512153	-0.0166811	-0.0615302	-0.0465098	0.00550382	0.0324093	0.000925195	-0.166957	-0.150425	-0.0809163	-0.141449	-0.115184	0.00932421	0.234283	0.471612	0.274675	0.147954	0.386165	0.247851	0.232447	0.497375	0.273019	0.525652	1	0.492438
27	Self-control (w15)	0.0202151	-0.106864	0.0870562	-0.0368466	-0.0475177	-0.162393	-0.0326357	-0.00594114	-0.018148	0.0102997	-0.00313695	0.00107671	-0.142569	-0.13474	-0.0359412	0.221315	0.296674	0.419533	0.232262	0.312546	0.442867	0.33058	0.433968	0.451897	0.448782	0.526753	1
Note: correlations in the full sample presented above the diagonal; correlations in the sample who reported any illicit substance use presented below the diagonal.
																												1
